# Supplementary material for: Genotype Specific Photosynthesis x Environment Interactions Captured by Automated Fluorescence Canopy Scans Over Two Fluctuating Growing Seasons
Source: Front Plant Sci. 2019 Nov 20;10:1482. doi: 10.3389/fpls.2019.01482 (PMC6962999; doi:10.3389/fpls.2019.01482)
Supplement: Supplementary file 2 [file DataSheet_2.csv]

Predictor	Lasso_Coef	Dataset
GenotypeProtibus:PRI:pNDVI	1.18342899841653	Fv.Fm.csv
(Intercept)	-1.01050441809859	Fv.Fm.csv
I(PRI^2)	0.896090119705806	Fv.Fm.csv
GenotypeEiko:PRI:pNDVI	-0.446312630585744	Fv.Fm.csv
GNDVI	-0.40542894007436	Fv.Fm.csv
pNDVI	0.344445452064672	Fv.Fm.csv
GenotypeMinnGold:PRI:pNDVI	0.330649636711377	Fv.Fm.csv
GenotypeProtibus:I(PPFD^0.5):PRI:pNDVI	-0.288900117129434	Fv.Fm.csv
GenotypeBahia:PRI:pNDVI	-0.286618395516282	Fv.Fm.csv
PRI:pNDVI	0.226939418071389	Fv.Fm.csv
GenotypeTourmaline:PRI:pNDVI	-0.193992128136806	Fv.Fm.csv
PRI	-0.0974170180038561	Fv.Fm.csv
Month2017-04	-0.0905936224918785	Fv.Fm.csv
GenotypeEiko:pNDVI	0.0897354541927501	Fv.Fm.csv
Hour13:00	-0.0840568279095153	Fv.Fm.csv
Hour14:00	-0.0804226290393429	Fv.Fm.csv
Hour12:00	-0.0737863305614686	Fv.Fm.csv
Month2017-06	0.0725671256708069	Fv.Fm.csv
Hour8:00	-0.070699934345792	Fv.Fm.csv
Hour11:00	-0.0705723733539882	Fv.Fm.csv
Plot5c	-0.0654141756590051	Fv.Fm.csv
Plot12c	-0.0647710146859041	Fv.Fm.csv
Plot20b	0.0630742864195563	Fv.Fm.csv
Hour15:00	-0.0609558766619088	Fv.Fm.csv
I(PPFD^0.5):PRI:pNDVI	-0.0589120836017319	Fv.Fm.csv
Hour9:00	-0.057065787449548	Fv.Fm.csv
Hour16:00	-0.0563626828121562	Fv.Fm.csv
GenotypeProtibus:I(PPFD^0.5):PRI	0.0563478588805712	Fv.Fm.csv
Plot2c	-0.0541692531815844	Fv.Fm.csv
Hour17:00	-0.0498940011619723	Fv.Fm.csv
Plot18c	-0.0487913699516682	Fv.Fm.csv
Plot13c	-0.0476869682455461	Fv.Fm.csv
Plot4c	-0.0473476771152183	Fv.Fm.csv
Hour10:00	-0.0467379468158568	Fv.Fm.csv
GenotypeEiko:I(PPFD^0.5):PRI	0.0449995628728757	Fv.Fm.csv
Hour08:00	-0.0432948883580828	Fv.Fm.csv
Hour06:00	-0.0403513360242849	Fv.Fm.csv
GenotypeMinnGold:pNDVI	-0.0398628022027989	Fv.Fm.csv
Hour07:00	-0.0387752669501424	Fv.Fm.csv
GenotypeProtibus:pNDVI	0.0383005263948976	Fv.Fm.csv
Month2017-03	-0.0382889035745786	Fv.Fm.csv
Hour09:00	-0.0373652649676179	Fv.Fm.csv
Plot8c	-0.0373156717230951	Fv.Fm.csv
GenotypeTourmaline:pNDVI	0.036561386520401	Fv.Fm.csv
GenotypeBahia:pNDVI	0.0354270571511502	Fv.Fm.csv
GenotypeS1:PRI:pNDVI	0.0351064256223696	Fv.Fm.csv
Plot16c	0.0345177163380918	Fv.Fm.csv
PPFD:GenotypeProtibus:PRI:pNDVI	0.0337568757771176	Fv.Fm.csv
GenotypeEiko:I(PPFD^0.5):PRI:pNDVI	-0.0320740933423633	Fv.Fm.csv
DaytimeEvening	-0.0317459270682007	Fv.Fm.csv
VPD	0.0314721137183335	Fv.Fm.csv
GenotypeGallec:I(PPFD^0.5):PRI:pNDVI	-0.0299934033727851	Fv.Fm.csv
Plot11c	-0.0289581080648425	Fv.Fm.csv
Plot22c	-0.027354211242485	Fv.Fm.csv
Plot3b	-0.0267563568909	Fv.Fm.csv
Plot14b	0.0263881256210252	Fv.Fm.csv
Hour05:00	-0.0255038375018557	Fv.Fm.csv
Plot3c	-0.023825930573993	Fv.Fm.csv
Hour7:00	-0.0236411657237085	Fv.Fm.csv
Plot10c	-0.0227596595247971	Fv.Fm.csv
GenotypeMinnGold:I(PPFD^0.5):PRI	0.0211913527267521	Fv.Fm.csv
Hour23:00	0.0197660460945991	Fv.Fm.csv
Plot6c	-0.0195863565656936	Fv.Fm.csv
Month2016-12	-0.0189994070118761	Fv.Fm.csv
GenotypeEiko	-0.0186665551981052	Fv.Fm.csv
DaytimeNoon	0.0182347581317786	Fv.Fm.csv
Plot2b	0.0181081053884822	Fv.Fm.csv
GenotypeAmarok:PRI	-0.0174582700399397	Fv.Fm.csv
Plot13b	0.0168328845769852	Fv.Fm.csv
Plot21b	-0.0167483954993135	Fv.Fm.csv
Plot18b	0.0160828078811143	Fv.Fm.csv
GenotypeS1:PRI	0.0158508449925187	Fv.Fm.csv
Plot11b	0.0137594576519434	Fv.Fm.csv
Plot5b	0.0135760081180212	Fv.Fm.csv
Hour00:00	0.0129290223361585	Fv.Fm.csv
Plot22b	-0.0128422977335237	Fv.Fm.csv
Plot21c	-0.0120597921383402	Fv.Fm.csv
GenotypeBahia:PRI	0.0117553475516689	Fv.Fm.csv
GenotypeAmarok	0.0117221565458781	Fv.Fm.csv
GenotypeMinnGold	-0.0115263393874876	Fv.Fm.csv
Plot1b	0.0115130252505437	Fv.Fm.csv
Plot14c	0.0114815815084998	Fv.Fm.csv
Plot12b	0.0114642604227281	Fv.Fm.csv
GenotypeAmarok:I(PPFD^0.5):PRI:pNDVI	-0.0107941282426392	Fv.Fm.csv
GenotypeAmarok:I(PPFD^0.5):PRI	-0.0103596313792058	Fv.Fm.csv
Plot8b	0.0101273857635724	Fv.Fm.csv
Month2016-11	0.00989738529280518	Fv.Fm.csv
Hour01:00	0.00982267707131746	Fv.Fm.csv
Hour18:00	-0.00929938738101892	Fv.Fm.csv
GenotypeBahia:I(PPFD^0.5):PRI	-0.00926279105660668	Fv.Fm.csv
Month2016-10	0.00921322606871509	Fv.Fm.csv
I(PPFD^0.5):pNDVI	0.0090511184294042	Fv.Fm.csv
Plot6b	0.00882815387724626	Fv.Fm.csv
GenotypeTourmaline:PRI	-0.00877850176257874	Fv.Fm.csv
GenotypeGallec:pNDVI	0.00840380770366348	Fv.Fm.csv
Plot7c	0.00800759455438403	Fv.Fm.csv
Plot7b	0.00779275321538011	Fv.Fm.csv
PPFD:PRI:pNDVI	0.00766632730818491	Fv.Fm.csv
GenotypeS1:I(PPFD^0.5):PRI:pNDVI	0.00743348850799847	Fv.Fm.csv
GenotypeS1:I(PPFD^0.5):PRI	-0.00721147823604381	Fv.Fm.csv
Week2017-	0.0070651916940146	Fv.Fm.csv
Plot9b	0.00659684166278108	Fv.Fm.csv
Hour02:00	0.00632872064896157	Fv.Fm.csv
GenotypeGallec:PRI	0.00612794430130796	Fv.Fm.csv
Hour22:00	0.00566153668409747	Fv.Fm.csv
GenotypeAmarok:PRI:pNDVI	0.00559441161323089	Fv.Fm.csv
GenotypeTourmaline:I(PPFD^0.5):PRI	0.0053265976179168	Fv.Fm.csv
PPFD:GenotypeProtibus:PRI	-0.00492867044728965	Fv.Fm.csv
DaytimeNight	-0.00490173625633202	Fv.Fm.csv
GenotypeGallec:I(PPFD^0.5):PRI	-0.00442094419368758	Fv.Fm.csv
Month2017-05	-0.00437415663801436	Fv.Fm.csv
Plot24c	-0.00391612473330837	Fv.Fm.csv
I(PPFD^0.5):PRI	-0.00369523772416852	Fv.Fm.csv
Plot23b	-0.00365835292587325	Fv.Fm.csv
Hour04:00	0.0036495476289416	Fv.Fm.csv
I(PPFD^0.5)	-0.00348212535249913	Fv.Fm.csv
GenotypeProtibus:I(PPFD^0.5)	0.00312278165091258	Fv.Fm.csv
Hour6:00	-0.0030993245205418	Fv.Fm.csv
Hour5:00	-0.00278513415659131	Fv.Fm.csv
Hour03:00	0.00263342187465433	Fv.Fm.csv
Hour4:00	-0.00255898816949803	Fv.Fm.csv
Hour21:00	-0.00245428416466734	Fv.Fm.csv
DAS	-0.00235246278156798	Fv.Fm.csv
Plot9c	-0.00230543856215796	Fv.Fm.csv
Hour3:00	-0.00220988243552113	Fv.Fm.csv
PPFD:GenotypeBahia:PRI:pNDVI	0.00206092818576477	Fv.Fm.csv
PPFD:GenotypeEiko:PRI	-0.00200967803211491	Fv.Fm.csv
GenotypeBahia:I(PPFD^0.5):pNDVI	0.00172878891572186	Fv.Fm.csv
Hour2:00	-0.00171357468439797	Fv.Fm.csv
PPFD:GenotypeEiko:PRI:pNDVI	0.00166065365492012	Fv.Fm.csv
GenotypeMinnGold:PRI	-0.00160319571995025	Fv.Fm.csv
PPFD:GenotypeMinnGold:PRI:pNDVI	0.00159449515165173	Fv.Fm.csv
Temperature	-0.00156310799457375	Fv.Fm.csv
PPFD:GenotypeAmarok:PRI	0.00156057521838989	Fv.Fm.csv
Hour19:00	0.0015541748373349	Fv.Fm.csv
Humidity	0.00151503372365321	Fv.Fm.csv
GenotypeTourmaline:I(PPFD^0.5):PRI:pNDVI	-0.00127985638082619	Fv.Fm.csv
I(log(PPFD))	-0.00126172830820981	Fv.Fm.csv
GenotypeAmarok:I(PPFD^0.5):pNDVI	-0.00114828892655846	Fv.Fm.csv
PPFD:GenotypeProtibus	-0.00102238684674502	Fv.Fm.csv
GenotypeMinnGold:I(PPFD^0.5)	0.000997688199801921	Fv.Fm.csv
PPFD:GenotypeGallec:PRI	0.000989575811331413	Fv.Fm.csv
PPFD:GenotypeProtibus:pNDVI	0.000909009864939244	Fv.Fm.csv
PPFD:GenotypeMinnGold:pNDVI	0.000865597735324978	Fv.Fm.csv
Hour1:00	-0.000768969556862679	Fv.Fm.csv
DaytimeMorning	0.000728769847420239	Fv.Fm.csv
PPFD:GenotypeProtibus:I(PPFD^0.5):PRI:pNDVI	-0.000712796931404564	Fv.Fm.csv
GenotypeTourmaline:I(PPFD^0.5)	-0.000694113258717845	Fv.Fm.csv
GenotypeMinnGold:I(PPFD^0.5):pNDVI	0.00067817442636206	Fv.Fm.csv
GenotypeBahia:I(PPFD^0.5)	-0.000626512024240537	Fv.Fm.csv
PPFD:GenotypeMinnGold:PRI	-0.000564644088729661	Fv.Fm.csv
PPFD	-0.000402127084099853	Fv.Fm.csv
PPFD:GenotypeS1:PRI	0.000311620051908931	Fv.Fm.csv
PPFD:PRI	-0.000265828332140937	Fv.Fm.csv
PPFD:GenotypeTourmaline:PRI	0.000237266597632365	Fv.Fm.csv
Hour20:00	0.000234579740544334	Fv.Fm.csv
GenotypeEiko:I(PPFD^0.5)	0.00019968154810751	Fv.Fm.csv
PPFD:I(PPFD^0.5):PRI:pNDVI	-0.000166006592524079	Fv.Fm.csv
GenotypeS1:I(PPFD^0.5):pNDVI	-0.000145880078439263	Fv.Fm.csv
PPFD:pNDVI	0.000115602443890342	Fv.Fm.csv
PPFD:GenotypeMinnGold:I(PPFD^0.5):PRI:pNDVI	-9.00435295573613e-05	Fv.Fm.csv
PPFD:GenotypeBahia:I(PPFD^0.5):PRI:pNDVI	-8.43065091557931e-05	Fv.Fm.csv
IRRAD	7.11879413419751e-05	Fv.Fm.csv
PPFD:GenotypeBahia:pNDVI	6.72624414986781e-05	Fv.Fm.csv
PPFD:GenotypeAmarok:PRI:pNDVI	-6.19998224703807e-05	Fv.Fm.csv
PPFD:GenotypeTourmaline	6.06672565359684e-05	Fv.Fm.csv
PPFD:GenotypeMinnGold	5.72631085270812e-05	Fv.Fm.csv
PPFD:GenotypeS1	4.75827912711475e-05	Fv.Fm.csv
PPFD:GenotypeAmarok	4.0906571647489e-05	Fv.Fm.csv
PPFD:GenotypeGallec:I(PPFD^0.5):PRI:pNDVI	3.49030635777831e-05	Fv.Fm.csv
PPFD:GenotypeAmarok:I(PPFD^0.5):PRI	-2.86488520944509e-05	Fv.Fm.csv
PPFD:GenotypeProtibus:I(PPFD^0.5):PRI	2.65287756327432e-05	Fv.Fm.csv
PPFD:GenotypeEiko:pNDVI	2.55067774989308e-05	Fv.Fm.csv
PPFD:GenotypeS1:I(PPFD^0.5):PRI:pNDVI	-2.4269995949995e-05	Fv.Fm.csv
PPFD:GenotypeGallec:I(PPFD^0.5):PRI	-2.39487667645145e-05	Fv.Fm.csv
PPFD:GenotypeMinnGold:I(PPFD^0.5):pNDVI	-1.95225685875885e-05	Fv.Fm.csv
PPFD:GenotypeBahia:I(PPFD^0.5):PRI	1.70936136353715e-05	Fv.Fm.csv
PPFD:GenotypeProtibus:I(PPFD^0.5)	1.69648398650091e-05	Fv.Fm.csv
PPFD:GenotypeAmarok:pNDVI	-1.40549790424104e-05	Fv.Fm.csv
PPFD:GenotypeEiko:I(PPFD^0.5):PRI	9.31175635810131e-06	Fv.Fm.csv
PPFD:GenotypeS1:I(PPFD^0.5):PRI	7.9837089119637e-06	Fv.Fm.csv
PPFD:GenotypeGallec:pNDVI	7.81807917944166e-06	Fv.Fm.csv
PPFD:I(PPFD^0.5):pNDVI	-7.38597279132517e-06	Fv.Fm.csv
GenotypeS1:I(PPFD^0.5)	-7.26911066742064e-06	Fv.Fm.csv
PPFD:GenotypeTourmaline:I(PPFD^0.5):PRI	-7.03685052549035e-06	Fv.Fm.csv
PPFD:I(PPFD^0.5):PRI	6.12109398062568e-06	Fv.Fm.csv
PPFD:I(PPFD^0.5)	4.31698605628906e-06	Fv.Fm.csv
PPFD:GenotypeTourmaline:I(PPFD^0.5):PRI:pNDVI	-3.64881965597925e-06	Fv.Fm.csv
GenotypeGallec:I(PPFD^0.5)	-3.00894226537333e-06	Fv.Fm.csv
PPFD:GenotypeMinnGold:I(PPFD^0.5)	-2.8444915658387e-06	Fv.Fm.csv
PPFD:GenotypeGallec:I(PPFD^0.5):pNDVI	1.66025485430168e-06	Fv.Fm.csv
PPFD:GenotypeTourmaline:pNDVI	1.4411241296495e-06	Fv.Fm.csv
PPFD:GenotypeTourmaline:I(PPFD^0.5)	-1.07826018444419e-06	Fv.Fm.csv
PPFD:GenotypeBahia:I(PPFD^0.5):pNDVI	-9.96030323850653e-07	Fv.Fm.csv
PPFD:GenotypeS1:I(PPFD^0.5)	-8.78482372075453e-07	Fv.Fm.csv
PPFD:GenotypeAmarok:I(PPFD^0.5):PRI:pNDVI	-8.48740380241172e-07	Fv.Fm.csv
PPFD:GenotypeS1:I(PPFD^0.5):pNDVI	5.4900556747019e-07	Fv.Fm.csv
PPFD:GenotypeEiko:I(PPFD^0.5)	4.01271375951993e-07	Fv.Fm.csv
I(PPFD^2)	1.46427564258342e-07	Fv.Fm.csv
Reflectance	-1.39047173386575e-07	Fv.Fm.csv
PPFD:GenotypeGallec:I(PPFD^0.5)	-9.33958140651318e-08	Fv.Fm.csv
I(IRRAD^2)	-1.03187151891734e-08	Fv.Fm.csv
TimeSec	1.19298759292726e-09	Fv.Fm.csv
GenotypeBahia	0	Fv.Fm.csv
GenotypeGallec	0	Fv.Fm.csv
GenotypeS1	0	Fv.Fm.csv
GenotypeTourmaline	0	Fv.Fm.csv
GenotypeProtibus	0	Fv.Fm.csv
Plot19b	0	Fv.Fm.csv
Plot1c	0	Fv.Fm.csv
Plot4b	0	Fv.Fm.csv
PPFD:GenotypeBahia	0	Fv.Fm.csv
PPFD:GenotypeEiko	0	Fv.Fm.csv
PPFD:GenotypeGallec	0	Fv.Fm.csv
GenotypeAmarok:I(PPFD^0.5)	0	Fv.Fm.csv
GenotypeEiko:PRI	0	Fv.Fm.csv
GenotypeProtibus:PRI	0	Fv.Fm.csv
GenotypeAmarok:pNDVI	0	Fv.Fm.csv
GenotypeS1:pNDVI	0	Fv.Fm.csv
PPFD:GenotypeAmarok:I(PPFD^0.5)	0	Fv.Fm.csv
PPFD:GenotypeBahia:I(PPFD^0.5)	0	Fv.Fm.csv
PPFD:GenotypeBahia:PRI	0	Fv.Fm.csv
PPFD:GenotypeS1:pNDVI	0	Fv.Fm.csv
GenotypeEiko:I(PPFD^0.5):pNDVI	0	Fv.Fm.csv
GenotypeGallec:I(PPFD^0.5):pNDVI	0	Fv.Fm.csv
GenotypeTourmaline:I(PPFD^0.5):pNDVI	0	Fv.Fm.csv
GenotypeProtibus:I(PPFD^0.5):pNDVI	0	Fv.Fm.csv
GenotypeGallec:PRI:pNDVI	0	Fv.Fm.csv
PPFD:GenotypeMinnGold:I(PPFD^0.5):PRI	0	Fv.Fm.csv
PPFD:GenotypeAmarok:I(PPFD^0.5):pNDVI	0	Fv.Fm.csv
PPFD:GenotypeEiko:I(PPFD^0.5):pNDVI	0	Fv.Fm.csv
PPFD:GenotypeTourmaline:I(PPFD^0.5):pNDVI	0	Fv.Fm.csv
PPFD:GenotypeProtibus:I(PPFD^0.5):pNDVI	0	Fv.Fm.csv
PPFD:GenotypeGallec:PRI:pNDVI	0	Fv.Fm.csv
PPFD:GenotypeS1:PRI:pNDVI	0	Fv.Fm.csv
PPFD:GenotypeTourmaline:PRI:pNDVI	0	Fv.Fm.csv
GenotypeBahia:I(PPFD^0.5):PRI:pNDVI	0	Fv.Fm.csv
GenotypeMinnGold:I(PPFD^0.5):PRI:pNDVI	0	Fv.Fm.csv
PPFD:GenotypeEiko:I(PPFD^0.5):PRI:pNDVI	0	Fv.Fm.csv
(Intercept)	0.425070675597835	Fr2.Fv.csv
Plot20b	0.0670024497757544	Fr2.Fv.csv
I(log(Temperature))	-0.0509123093481599	Fr2.Fv.csv
Hour08:00	0.0375500445895863	Fr2.Fv.csv
DaytimeNoon	0.0346177048278054	Fr2.Fv.csv
Hour15:00	0.0343861677122157	Fr2.Fv.csv
Hour09:00	0.0340867003358703	Fr2.Fv.csv
Month2016-12	-0.0336166941099147	Fr2.Fv.csv
Hour17:00	0.0311819902636177	Fr2.Fv.csv
Hour16:00	0.0310314870347583	Fr2.Fv.csv
Hour10:00	0.0293043524264869	Fr2.Fv.csv
Month2016-11	-0.0274561480300613	Fr2.Fv.csv
Hour07:00	0.0273068137556603	Fr2.Fv.csv
VPD	-0.0264944451167014	Fr2.Fv.csv
Hour9:00	0.0243918070024013	Fr2.Fv.csv
DaytimeEvening	0.0238002238348814	Fr2.Fv.csv
Hour23:00	-0.0212158757867123	Fr2.Fv.csv
Hour00:00	-0.0200061378878345	Fr2.Fv.csv
Plot24c	-0.0193928860554097	Fr2.Fv.csv
Temperature	0.0189179323867117	Fr2.Fv.csv
Hour01:00	-0.0182384740134142	Fr2.Fv.csv
Hour22:00	-0.0164017630108873	Fr2.Fv.csv
Hour02:00	-0.015757438314088	Fr2.Fv.csv
Hour03:00	-0.015485375242752	Fr2.Fv.csv
GenotypeBahia	-0.015345521716863	Fr2.Fv.csv
Hour04:00	-0.0151563128206249	Fr2.Fv.csv
GenotypeMinnGold	0.0137213642346321	Fr2.Fv.csv
Plot22c	0.0122101206831859	Fr2.Fv.csv
Hour05:00	-0.0115002591032428	Fr2.Fv.csv
Month2017-04	-0.0112905309583943	Fr2.Fv.csv
Plot11c	-0.0111356969255177	Fr2.Fv.csv
Plot7b	0.0105524688074788	Fr2.Fv.csv
Plot14c	-0.0102485337193595	Fr2.Fv.csv
Plot13c	-0.00996932069406409	Fr2.Fv.csv
Plot1b	0.00895912050863013	Fr2.Fv.csv
Plot22b	-0.00840285719523202	Fr2.Fv.csv
Plot3b	0.0083604733980422	Fr2.Fv.csv
Plot6b	0.00693540477309959	Fr2.Fv.csv
Plot12c	-0.00689132357064947	Fr2.Fv.csv
Hour19:00	0.00673501777578843	Fr2.Fv.csv
Hour21:00	-0.00642121404816826	Fr2.Fv.csv
Month2016-10	-0.00635239328144644	Fr2.Fv.csv
Plot4b	-0.00617406300322524	Fr2.Fv.csv
Plot10c	-0.00602613832163221	Fr2.Fv.csv
Plot21b	-0.00599200723199815	Fr2.Fv.csv
Plot23b	-0.00596157041665861	Fr2.Fv.csv
Hour18:00	0.0055916744584307	Fr2.Fv.csv
DaytimeNight	-0.00535378772001571	Fr2.Fv.csv
GenotypeS1	0.00460126799640471	Fr2.Fv.csv
Week2017-	0.00393417838083853	Fr2.Fv.csv
Plot9b	-0.00372547376711287	Fr2.Fv.csv
Plot2b	-0.00368383868033583	Fr2.Fv.csv
Plot14b	0.00355863682722993	Fr2.Fv.csv
Plot13b	-0.00342894875582917	Fr2.Fv.csv
Plot2c	0.00323864682922463	Fr2.Fv.csv
Plot19b	-0.00323358577667074	Fr2.Fv.csv
GenotypeTourmaline:I(Temperature^0.5)	-0.00304525890745901	Fr2.Fv.csv
Plot8b	0.00298982384355864	Fr2.Fv.csv
Hour8:00	0.0029162325919741	Fr2.Fv.csv
Month2017-06	0.00228013745717399	Fr2.Fv.csv
Plot1c	-0.00205631252084204	Fr2.Fv.csv
Hour06:00	0.00161979766195177	Fr2.Fv.csv
Month2017-03	0.0014568638145673	Fr2.Fv.csv
Plot21c	0.00141020300178189	Fr2.Fv.csv
Plot6c	0.00140680646221516	Fr2.Fv.csv
Hour6:00	0.00140304759021315	Fr2.Fv.csv
Hour12:00	0.00133621581154012	Fr2.Fv.csv
Plot5b	0.00126728282336661	Fr2.Fv.csv
Hour13:00	0.00117074793160174	Fr2.Fv.csv
Plot12b	0.00113971687397493	Fr2.Fv.csv
DAS	-0.00111093233069861	Fr2.Fv.csv
Plot8c	0.000986491083790487	Fr2.Fv.csv
Hour1:00	-0.000968553095556313	Fr2.Fv.csv
Plot4c	-0.000790246104204707	Fr2.Fv.csv
Hour5:00	0.000779368532811426	Fr2.Fv.csv
Plot18b	0.000651896394556037	Fr2.Fv.csv
I(Temperature^0.5)	0.0005949236783957	Fr2.Fv.csv
GenotypeAmarok	-0.000564568983111809	Fr2.Fv.csv
Hour2:00	-0.000512778099947749	Fr2.Fv.csv
GenotypeProtibus:DAS	0.000502087133074086	Fr2.Fv.csv
DaytimeMorning	-0.000405310463241635	Fr2.Fv.csv
Temperature:GenotypeProtibus:I(Temperature^0.5)	0.000299992368645617	Fr2.Fv.csv
Hour14:00	-0.000280338215233543	Fr2.Fv.csv
I(Temperature^0.5):Humidity	-0.000191948853801898	Fr2.Fv.csv
Hour7:00	0.00012203521243664	Fr2.Fv.csv
GenotypeProtibus:I(Temperature^0.5):Humidity	-0.00010637352091681	Fr2.Fv.csv
GenotypeEiko	-0.000104976528982443	Fr2.Fv.csv
Temperature:GenotypeS1:I(Temperature^0.5)	-8.67432522573789e-05	Fr2.Fv.csv
GenotypeEiko:Humidity	-6.99954004189226e-05	Fr2.Fv.csv
GenotypeGallec:DAS	6.34151716864715e-05	Fr2.Fv.csv
GenotypeMinnGold:DAS	5.81368764679089e-05	Fr2.Fv.csv
GenotypeAmarok:I(Temperature^0.5)	-5.35352565284889e-05	Fr2.Fv.csv
Plot7c	-5.10146505524945e-05	Fr2.Fv.csv
Temperature:GenotypeTourmaline:I(Temperature^0.5)	-2.97374728066825e-05	Fr2.Fv.csv
Temperature:GenotypeBahia:DAS	1.99539698227743e-05	Fr2.Fv.csv
GenotypeTourmaline:I(Temperature^0.5):Humidity	-1.88228964896577e-05	Fr2.Fv.csv
GenotypeEiko:I(Temperature^0.5):DAS	1.47517866359177e-05	Fr2.Fv.csv
Temperature:I(Temperature^0.5):Humidity	-1.27053171539809e-05	Fr2.Fv.csv
Temperature:GenotypeProtibus:I(Temperature^0.5):DAS	-6.67705157403808e-06	Fr2.Fv.csv
Temperature:I(Temperature^0.5):DAS	-3.73037907991905e-06	Fr2.Fv.csv
GenotypeAmarok:I(Temperature^0.5):Humidity	-3.5738115275481e-06	Fr2.Fv.csv
Temperature:GenotypeProtibus:DAS	-3.50779062441453e-06	Fr2.Fv.csv
GenotypeS1:DAS	-2.83044690942259e-06	Fr2.Fv.csv
Temperature:GenotypeEiko:I(Temperature^0.5):Humidity	-2.35211527448004e-06	Fr2.Fv.csv
GenotypeBahia:I(Temperature^0.5):DAS	2.07035497344171e-06	Fr2.Fv.csv
Temperature:GenotypeS1:I(Temperature^0.5):Humidity	-2.06114602065882e-06	Fr2.Fv.csv
Temperature:GenotypeBahia:I(Temperature^0.5):Humidity	-1.50302597138528e-06	Fr2.Fv.csv
Temperature:DAS:Humidity	1.37309103672459e-06	Fr2.Fv.csv
DAS:Humidity	1.31170529859051e-06	Fr2.Fv.csv
GenotypeBahia:DAS:Humidity	1.17960568753243e-06	Fr2.Fv.csv
IRRAD	1.17909692405321e-06	Fr2.Fv.csv
GenotypeAmarok:DAS:Humidity	1.17882655547414e-06	Fr2.Fv.csv
Temperature:GenotypeTourmaline:Humidity	-9.41039650132722e-07	Fr2.Fv.csv
I(Temperature^0.5):DAS:Humidity	7.23659483269532e-07	Fr2.Fv.csv
GenotypeProtibus:DAS:Humidity	6.82294164866588e-07	Fr2.Fv.csv
Temperature:GenotypeGallec:I(Temperature^0.5):DAS	-5.39865805786806e-07	Fr2.Fv.csv
GenotypeGallec:DAS:Humidity	4.12021138961049e-07	Fr2.Fv.csv
GenotypeEiko:DAS	3.64943342072846e-07	Fr2.Fv.csv
PPFD	3.3341056454299e-07	Fr2.Fv.csv
Temperature:GenotypeMinnGold:I(Temperature^0.5):Humidity	-2.11553936048511e-07	Fr2.Fv.csv
Temperature:GenotypeTourmaline:I(Temperature^0.5):Humidity	-8.82507310929902e-08	Fr2.Fv.csv
Temperature:GenotypeTourmaline:DAS:Humidity	7.93298087971768e-08	Fr2.Fv.csv
GenotypeTourmaline:DAS:Humidity	5.34864182441904e-08	Fr2.Fv.csv
Temperature:GenotypeBahia:I(Temperature^0.5):DAS:Humidity	-5.15315083858711e-08	Fr2.Fv.csv
Temperature:I(Temperature^0.5):DAS:Humidity	-5.08810366861368e-08	Fr2.Fv.csv
Temperature:GenotypeS1:Humidity	-4.36256261297947e-08	Fr2.Fv.csv
Temperature:GenotypeEiko:I(Temperature^0.5):DAS:Humidity	-2.53298983414545e-08	Fr2.Fv.csv
Temperature:GenotypeS1:DAS:Humidity	2.52330629859071e-08	Fr2.Fv.csv
Temperature:GenotypeMinnGold:I(Temperature^0.5):DAS:Humidity	-2.33986572059207e-08	Fr2.Fv.csv
Temperature:GenotypeProtibus:I(Temperature^0.5):DAS:Humidity	-1.94919586818745e-08	Fr2.Fv.csv
Temperature:GenotypeS1:I(Temperature^0.5):DAS	8.57862593440565e-09	Fr2.Fv.csv
Temperature:GenotypeProtibus:DAS:Humidity	-7.88413533699939e-09	Fr2.Fv.csv
Temperature:GenotypeS1:I(Temperature^0.5):DAS:Humidity	3.83781540616538e-09	Fr2.Fv.csv
GenotypeGallec	0	Fr2.Fv.csv
GenotypeTourmaline	0	Fr2.Fv.csv
GenotypeProtibus	0	Fr2.Fv.csv
Humidity	0	Fr2.Fv.csv
Month2017-05	0	Fr2.Fv.csv
Hour11:00	0	Fr2.Fv.csv
Hour20:00	0	Fr2.Fv.csv
Hour3:00	0	Fr2.Fv.csv
Hour4:00	0	Fr2.Fv.csv
TimeSec	0	Fr2.Fv.csv
Plot11b	0	Fr2.Fv.csv
Plot16c	0	Fr2.Fv.csv
Plot18c	0	Fr2.Fv.csv
Plot3c	0	Fr2.Fv.csv
Plot5c	0	Fr2.Fv.csv
Plot9c	0	Fr2.Fv.csv
Temperature:GenotypeAmarok	0	Fr2.Fv.csv
Temperature:GenotypeBahia	0	Fr2.Fv.csv
Temperature:GenotypeEiko	0	Fr2.Fv.csv
Temperature:GenotypeGallec	0	Fr2.Fv.csv
Temperature:GenotypeMinnGold	0	Fr2.Fv.csv
Temperature:GenotypeS1	0	Fr2.Fv.csv
Temperature:GenotypeTourmaline	0	Fr2.Fv.csv
Temperature:GenotypeProtibus	0	Fr2.Fv.csv
Temperature:I(Temperature^0.5)	0	Fr2.Fv.csv
GenotypeBahia:I(Temperature^0.5)	0	Fr2.Fv.csv
GenotypeEiko:I(Temperature^0.5)	0	Fr2.Fv.csv
GenotypeGallec:I(Temperature^0.5)	0	Fr2.Fv.csv
GenotypeMinnGold:I(Temperature^0.5)	0	Fr2.Fv.csv
GenotypeS1:I(Temperature^0.5)	0	Fr2.Fv.csv
GenotypeProtibus:I(Temperature^0.5)	0	Fr2.Fv.csv
Temperature:DAS	0	Fr2.Fv.csv
GenotypeAmarok:DAS	0	Fr2.Fv.csv
GenotypeBahia:DAS	0	Fr2.Fv.csv
GenotypeTourmaline:DAS	0	Fr2.Fv.csv
I(Temperature^0.5):DAS	0	Fr2.Fv.csv
Temperature:Humidity	0	Fr2.Fv.csv
GenotypeAmarok:Humidity	0	Fr2.Fv.csv
GenotypeBahia:Humidity	0	Fr2.Fv.csv
GenotypeGallec:Humidity	0	Fr2.Fv.csv
GenotypeMinnGold:Humidity	0	Fr2.Fv.csv
GenotypeS1:Humidity	0	Fr2.Fv.csv
GenotypeTourmaline:Humidity	0	Fr2.Fv.csv
GenotypeProtibus:Humidity	0	Fr2.Fv.csv
Temperature:GenotypeAmarok:I(Temperature^0.5)	0	Fr2.Fv.csv
Temperature:GenotypeBahia:I(Temperature^0.5)	0	Fr2.Fv.csv
Temperature:GenotypeEiko:I(Temperature^0.5)	0	Fr2.Fv.csv
Temperature:GenotypeGallec:I(Temperature^0.5)	0	Fr2.Fv.csv
Temperature:GenotypeMinnGold:I(Temperature^0.5)	0	Fr2.Fv.csv
Temperature:GenotypeAmarok:DAS	0	Fr2.Fv.csv
Temperature:GenotypeEiko:DAS	0	Fr2.Fv.csv
Temperature:GenotypeGallec:DAS	0	Fr2.Fv.csv
Temperature:GenotypeMinnGold:DAS	0	Fr2.Fv.csv
Temperature:GenotypeS1:DAS	0	Fr2.Fv.csv
Temperature:GenotypeTourmaline:DAS	0	Fr2.Fv.csv
GenotypeAmarok:I(Temperature^0.5):DAS	0	Fr2.Fv.csv
GenotypeGallec:I(Temperature^0.5):DAS	0	Fr2.Fv.csv
GenotypeMinnGold:I(Temperature^0.5):DAS	0	Fr2.Fv.csv
GenotypeS1:I(Temperature^0.5):DAS	0	Fr2.Fv.csv
GenotypeTourmaline:I(Temperature^0.5):DAS	0	Fr2.Fv.csv
GenotypeProtibus:I(Temperature^0.5):DAS	0	Fr2.Fv.csv
Temperature:GenotypeAmarok:Humidity	0	Fr2.Fv.csv
Temperature:GenotypeBahia:Humidity	0	Fr2.Fv.csv
Temperature:GenotypeEiko:Humidity	0	Fr2.Fv.csv
Temperature:GenotypeGallec:Humidity	0	Fr2.Fv.csv
Temperature:GenotypeMinnGold:Humidity	0	Fr2.Fv.csv
Temperature:GenotypeProtibus:Humidity	0	Fr2.Fv.csv
GenotypeBahia:I(Temperature^0.5):Humidity	0	Fr2.Fv.csv
GenotypeEiko:I(Temperature^0.5):Humidity	0	Fr2.Fv.csv
GenotypeGallec:I(Temperature^0.5):Humidity	0	Fr2.Fv.csv
GenotypeMinnGold:I(Temperature^0.5):Humidity	0	Fr2.Fv.csv
GenotypeS1:I(Temperature^0.5):Humidity	0	Fr2.Fv.csv
GenotypeEiko:DAS:Humidity	0	Fr2.Fv.csv
GenotypeMinnGold:DAS:Humidity	0	Fr2.Fv.csv
GenotypeS1:DAS:Humidity	0	Fr2.Fv.csv
Temperature:GenotypeAmarok:I(Temperature^0.5):DAS	0	Fr2.Fv.csv
Temperature:GenotypeBahia:I(Temperature^0.5):DAS	0	Fr2.Fv.csv
Temperature:GenotypeEiko:I(Temperature^0.5):DAS	0	Fr2.Fv.csv
Temperature:GenotypeMinnGold:I(Temperature^0.5):DAS	0	Fr2.Fv.csv
Temperature:GenotypeTourmaline:I(Temperature^0.5):DAS	0	Fr2.Fv.csv
Temperature:GenotypeAmarok:I(Temperature^0.5):Humidity	0	Fr2.Fv.csv
Temperature:GenotypeGallec:I(Temperature^0.5):Humidity	0	Fr2.Fv.csv
Temperature:GenotypeProtibus:I(Temperature^0.5):Humidity	0	Fr2.Fv.csv
Temperature:GenotypeAmarok:DAS:Humidity	0	Fr2.Fv.csv
Temperature:GenotypeBahia:DAS:Humidity	0	Fr2.Fv.csv
Temperature:GenotypeEiko:DAS:Humidity	0	Fr2.Fv.csv
Temperature:GenotypeGallec:DAS:Humidity	0	Fr2.Fv.csv
Temperature:GenotypeMinnGold:DAS:Humidity	0	Fr2.Fv.csv
GenotypeAmarok:I(Temperature^0.5):DAS:Humidity	0	Fr2.Fv.csv
GenotypeBahia:I(Temperature^0.5):DAS:Humidity	0	Fr2.Fv.csv
GenotypeEiko:I(Temperature^0.5):DAS:Humidity	0	Fr2.Fv.csv
GenotypeGallec:I(Temperature^0.5):DAS:Humidity	0	Fr2.Fv.csv
GenotypeMinnGold:I(Temperature^0.5):DAS:Humidity	0	Fr2.Fv.csv
GenotypeS1:I(Temperature^0.5):DAS:Humidity	0	Fr2.Fv.csv
GenotypeTourmaline:I(Temperature^0.5):DAS:Humidity	0	Fr2.Fv.csv
GenotypeProtibus:I(Temperature^0.5):DAS:Humidity	0	Fr2.Fv.csv
Temperature:GenotypeAmarok:I(Temperature^0.5):DAS:Humidity	0	Fr2.Fv.csv
Temperature:GenotypeGallec:I(Temperature^0.5):DAS:Humidity	0	Fr2.Fv.csv
Temperature:GenotypeTourmaline:I(Temperature^0.5):DAS:Humidity	0	Fr2.Fv.csv
